# Supplementary material for: Anatomy-Based Filler Injection: Treatment Techniques for Supraorbital Hollowness and Charming Roll
Source: Life (Basel). 2025 Feb 15;15(2):304. doi: 10.3390/life15020304 (PMC11857838; doi:10.3390/life15020304)
Supplement: Supplementary file 1 [file life-15-00304-s001.zip]

Archive with 1 entries (1 files):
- life-3261208-supplementary.mp4
